# Supplementary material for: Neurosensory Rehabilitation and Olfactory Network Recovery in Covid-19-related Olfactory Dysfunction
Source: Brain Sci. 2021 May 23;11(6):686. doi: 10.3390/brainsci11060686 (PMC8224593; doi:10.3390/brainsci11060686)
Supplement: Supplementary file 1 [file brainsci-11-00686-s001.zip]

Archive with 1 entries (1 files):
- brainsci-1221617-supplementary.pdf
